# Supplementary material for: PROMISE: A Model of Insight and Equanimity as the Key Effects of Mindfulness Meditation
Source: Front Psychol. 2019 Oct 22;10:2389. doi: 10.3389/fpsyg.2019.02389 (PMC6817944; doi:10.3389/fpsyg.2019.02389)
Supplement: Supplementary file 1 [file Data_Sheet_1.xlsx]

## Sheet: Tabelle1
Decenter1	Decenter2	Decenter3	Decenter4	UndAtt1	UndAtt2	UndAtt3	UndAtt4	Accept1	Accept2	Accept3	Accept4	Accept5	Accept6	Accept7	Accept8	Accept9	Accept10	Equanim1	Equanim2	Equanim3	Equanim4	Equanim5	Equanim6	Equanim7	Equanim8	Equanim9	Equanim10	Equanim11	INSIGHT1	INSIGHT2	INSIGHT3	INSIGHT4	INSIGHT5	INSIGHT6	INSIGHT7	INSIGHT8	INSIGHT9	INSIGHT10	INSIGHT11	INSIGHT12	INSIGHT13	INSIGHT14	INSIGHT15	INSIGHT16	INSIGHT17	INSIGHT18	INSIGHT19	INSIGHT20	INSIGHT21
2	1	2	1	3	3	4	4	3	3	3	4	2	2	4	4	2	2	4	3	3	4	3	3	3	3	3	4	3	1	1	1	3	3	3	3	2	4	2	3	3	1	2	1	2	3	2	3	1	1
3	5	3	4	5	5	5	5	4	3	4	5	5	3	4	3	4	4	2	3	1	1	2	2	5	1	0	1	1	4	5	4	4	3	4	5	5	4	2	4	4	2	0	0	3	2	2	1	0	0
2	2	1	1	4	4	4	4	4	2	4	4	3	4	4	3	3	2	2	1	1	2	1	1	1	1	0	4	2	3	4	3	3	3	3	3	4	4	5	3	3	1	1	1	3	1	2	1	1	1
3	1	2	3	4	5	4	4	4	4	4	4	3	4	4	5	3	4	3	4	3	3	4	3	4	4	2	1	0	2	3	5	3	3	4	3	4	4	4	4	3	0	0	0	4	3	3	1	0	2
3	3	4	3	4	4	3	4	4	4	4	4	4	4	4	4	4	4	1	1	5	5	1	5	3	4	1	4	0	5	4	5	5	5	5	4	5	3	5	4	5	5	0	0	5	4	5	0	1	0
4	5	4	5	5	5	5	5	5	5	5	5	5	5	5	5	5	5	0	0	0	1	0	0	0	0	0	3	0	5	5	5	0	0	0	5	5	5	5	5	5	0	0	0	4	4	5	0	5	5
3	3	2	5	4	4	5	4	5	5	5	5	2	5	5	5	5	5	0	4	1	1	0	0	5	1	3	3	5	5	5	5	5	5	5	5	5	5	5	0	0	5	5	0	5	5	0	0	0	5
3	4	4	3	4	4	2	2	4	4	4	5	5	5	4	4	4	4	0	2	0	1	0	1	4	0	0	0	4	0	4	4	5	5	5	4	4	4	5	5	5	0	2	0	5	4	1	2	0	5
2	2	2	2	2	1	2	2	3	4	2	2	3	2	3	2	3	2	4	5	4	4	4	3	4	4	4	2	1	1	2	2	3	4	3	3	4	2	4	4	5	5	1	1	2	2	2	1	1	2
3	3	4	3	4	4	5	4	5	4	4	5	4	4	5	4	4	4	2	2	3	4	3	3	2	1	3	3	2	4	4	3	4	4	4	4	4	4	4	5	5	0	0	0	5	4	5	4	2	5
1	1	2	1	1	2	1	3	4	4	4	4	5	5	4	4	3	4	1	1	0	1	0	1	2	0	2	5	4	3	3	3	3	2	4	5	2	1	2	2	5	1	4	1	1	3	0	3	3	1
3	1	4	3	4	4	4	4	3	3	3	4	3	4	3	3	4	2	2	1	3	1	2	2	3	0	1	5	4	2	3	2	4	3	3	4	4	5	1	3	4	3	3	0	4	1	2	4	3	1
3	4	5	3	4	5	4	3	5	4	4	5	5	5	5	3	4	5	1	2	1	2	1	1	3	0	1	3	2	5	5	5	4	5	5	5	3	4	5	5	5	4	3	0	5	4	3	1	1	3
2	4	2	2	1	1	4	3	2	2	2	4	4	3	2	3	1	3	3	4	3	2	2	2	5	1	3	3	2	2	2	4	3	2	2	3	2	2	1	3	2	2	0	0	3	0	1	5	0	4
1	1	3	2	2	3	1	3	3	3	3	4	3	5	4	4	3	3	3	3	4	5	3	3	3	4	4	5	4	3	3	2	3	4	4	2	2	3	1	3	2	2	1	1	4	3	2	3	1	1
3	3	1	3	2	3	1	2	4	5	4	5	4	5	5	5	5	4	1	3	1	2	3	1	4	0	0	5	2	5	5	5	5	5	5	5	2	5	5	3	4	0	0	0	5	4	4	1	0	0
4	5	5	4	4	5	4	3	4	4	4	5	5	5	4	4	5	5	1	0	1	1	0	0	1	0	1	3	3	5	5	5	5	4	5	5	4	4	5	5	5	3	2	0	5	5	4	1	0	0
5	5	3	5	1	3	3	4	5	5	5	5	5	5	5	5	5	5	0	1	1	1	0	1	2	0	1	1	2	5	5	5	5	5	5	5	5	5	5	5	4	5	5	0	5	4	4	2	5	5
1	1	3	1	2	2	1	2	2	2	0	4	3	4	2	1	3	3	2	3	1	4	2	3	1	0	1	1	2	1	1	1	2	2	2	5	2	5	1	2	3	3	3	0	0	0	2	0	1	4
2	2	5	3	2	3	2	3	4	4	4	5	4	5	5	4	4	1	3	3	0	2	1	3	4	1	1	3	4	4	4	4	2	2	2	5	3	5	3	1	1	4	3	1	5	4	4	4	3	2
5	5	5	5	5	5	5	5	5	5	5	1	2	5	5	5	3	2	1	0	0	2	0	0	0	0	0	4	5	5	4	5	2	1	4	5	5	5	5	5	5	5	4	3	2	5	5	0	0	0
4	3	4	4	2	4	4	4	4	4	3	3	4	3	3	3	2	3	2	4	2	3	4	3	4	1	3	5	5	4	5	4	5	5	5	5	4	4	5	5	5	0	0	0	2	5	5	2	3	3
4	4	4	4	4	4	4	4	5	5	5	5	5	5	5	5	5	5	0	1	0	0	1	0	1	0	0	4	4	4	4	4	4	4	4	5	4	4	5	5	5	4	1	0	3	4	0	2	1	2
1	1	4	1	2	4	4	4	4	3	2	2	2	3	4	4	3	1	3	5	3	2	2	4	5	0	4	0	4	3	4	4	5	5	5	2	3	3	5	4	3	1	1	0	1	2	4	2	0	1
3	3	2	2	4	4	4	3	4	3	3	5	5	3	3	3	2	3	2	0	3	4	0	0	1	0	1	5	3	2	3	3	3	4	4	4	3	3	2	5	2	3	3	1	3	3	3	3	3	4
4	2	3	3	1	3	3	4	4	4	4	4	4	4	4	4	4	4	4	4	4	4	3	4	4	4	4	4	4	3	3	4	3	3	3	3	3	3	3	3	3	3	3	3	3	3	4	2	3	3
3	2	3	3	4	3	3	3	3	4	3	2	2	3	3	4	2	2	2	2	4	4	4	5	2	4	2	4	0	3	4	4	4	4	3	4	1	3	5	5	4	2	3	2	2	4	2	3	2	3
4	5	3	4	5	5	5	5	4	5	4	5	5	5	5	5	4	5	0	1	0	0	1	1	2	0	0	0	4	5	5	5	4	4	4	4	4	5	4	3	4	0	0	3	3	4	4	2	0	3
4	3	3	4	5	4	4	4	4	4	4	5	5	5	5	4	4	4	1	2	1	1	1	2	2	0	1	3	3	5	5	5	1	2	2	4	5	5	5	4	4	2	0	0	5	5	2	2	0	0
1	2	1	2	3	3	2	2	3	4	2	4	3	3	2	4	2	3	3	3	3	4	3	2	2	3	2	4	3	3	4	4	3	3	2	4	1	4	4	2	2	2	3	3	5	3	3	2	0	3
3	0	2	2	2	4	5	5	2	4	2	3	4	4	4	5	4	4	1	4	3	3	3	4	5	1	3	5	3	4	4	4	4	3	4	4	3	4	2	5	5	0	0	0	5	3	3	2	0	2
4	3	3	4	5	5	5	5	5	5	4	4	4	5	5	4	5	5	0	1	1	1	1	1	1	0	0	4	3	3	3	3	4	4	4	4	5	5	2	5	5	5	3	1	3	1	3	3	3	3
0	1	2	0	3	2	3	2	4	3	3	3	4	5	5	4	3	2	5	3	1	3	5	2	3	5	1	1	3	2	2	3	3	3	5	3	3	4	5	4	2	0	0	0	3	3	2	1	1	1
4	4	3	3	4	4	4	0	4	3	3	3	3	3	3	3	4	4	0	1	1	1	1	2	2	0	1	2	4	5	5	5	3	3	4	4	5	4	4	4	4	4	1	1	1	1	1	1	1	1
3	4	4	4	4	3	3	2	3	4	3	4	2	4	4	4	3	4	2	3	1	2	1	2	3	1	1	3	3	3	3	4	2	1	2	3	4	4	4	4	3	1	1	1	3	1	3	2	3	3
3	4	3	4	2	4	4	4	3	5	5	5	4	5	5	5	5	2	2	3	1	2	1	3	5	2	1	4	3	4	4	2	0	0	4	5	3	2	2	1	3	1	1	0	0	2	2	1	0	3
1	1	2	1	2	4	4	1	3	3	3	3	3	3	4	3	4	3	1	3	4	2	1	2	2	1	2	2	2	2	3	4	3	3	3	5	1	4	1	4	0	1	3	0	3	4	1	0	4	1
4	5	4	4	5	5	5	3	5	5	5	5	4	5	5	5	5	5	0	0	0	2	0	0	0	0	0	0	1	4	5	5	4	4	1	5	4	5	5	5	5	0	1	0	5	5	0	0	0	0
5	3	2	4	2	2	4	4	5	3	3	1	1	3	3	3	2	1	2	1	4	5	1	2	0	3	5	0	1	0	1	0	1	2	1	5	2	5	5	5	2	1	5	2	5	4	0	1	0	1
3	4	4	4	3	3	3	3	4	4	4	5	4	4	4	4	5	4	5	4	4	4	3	4	4	2	4	5	4	4	4	4	3	4	4	4	4	4	5	4	4	5	4	0	5	4	2	3	0	2
2	1	1	1	1	1	1	2	2	3	3	4	4	3	3	3	2	3	3	1	4	2	4	1	3	1	1	4	1	2	2	4	3	2	3	4	2	4	3	4	3	0	0	0	3	3	3	0	1	3
2	3	3	3	1	2	2	4	4	3	3	4	4	4	4	3	3	4	2	4	2	2	3	4	4	2	3	2	1	3	3	3	4	4	4	4	3	4	3	3	4	2	1	1	2	2	3	3	3	3
3	4	4	2	4	4	4	4	5	4	3	3	3	3	3	2	2	4	1	4	4	1	4	4	3	1	0	3	3	4	5	5	4	3	3	4	4	4	4	1	4	0	3	0	1	0	5	3	0	3
4	4	3	4	0	3	4	3	4	5	4	5	5	5	4	3	3	5	2	2	2	3	2	3	4	0	4	5	4	3	3	5	5	5	0	3	3	4	3	1	4	3	0	0	0	0	0	4	1	4
4	3	4	4	4	4	4	5	4	4	4	5	4	5	4	5	4	3	2	1	1	2	1	1	1	2	1	4	2	4	3	5	3	3	2	3	4	4	5	5	4	1	3	0	1	5	4	0	4	2
5	5	5	5	4	4	4	4	5	5	5	5	4	5	5	5	5	5	1	0	1	3	1	0	1	0	0	1	2	5	5	4	1	1	1	4	4	5	5	5	5	4	0	0	4	4	4	0	0	0
1	2	2	3	4	4	5	5	4	4	3	4	4	4	4	4	3	4	1	2	0	1	0	2	2	1	0	3	4	4	5	4	4	4	3	5	5	5	5	5	5	4	0	0	0	1	3	1	0	1
2	1	4	2	3	3	2	4	2	3	2	3	4	3	3	4	3	3	2	1	0	3	1	2	3	1	0	4	4	0	1	1	3	3	1	3	4	4	5	4	3	2	3	1	2	0	4	2	2	3
5	3	4	5	3	3	3	4	4	5	4	4	4	4	4	4	4	4	1	0	2	3	3	2	1	3	1	3	2	3	3	5	3	3	3	4	4	4	5	4	4	2	0	0	3	1	4	3	1	2
4	3	4	1	5	4	5	4	5	4	3	5	4	5	5	4	3	4	3	2	4	4	3	3	3	3	4	4	4	1	3	1	2	2	1	4	3	3	1	1	3	2	2	0	3	3	3	1	0	1
4	4	5	5	5	5	5	5	5	5	5	5	2	5	5	5	4	5	0	1	0	1	1	2	1	0	0	3	1	5	3	5	4	1	2	5	5	5	5	5	5	2	0	0	2	2	4	1	4	0
2	0	2	0	2	2	1	2	3	4	4	4	5	5	5	5	4	3	5	3	4	4	4	1	0	4	4	5	0	4	3	4	4	4	4	5	2	5	4	2	3	0	1	0	3	4	2	1	0	1
5	4	4	5	5	5	5	5	5	4	5	5	5	4	4	4	4	4	0	0	0	0	0	0	0	0	0	0	0	2	4	3	2	3	2	4	5	4	5	5	5	1	3	0	3	3	5	1	1	4
1	2	3	2	2	3	1	2	4	3	4	4	2	4	4	2	1	3	2	3	3	1	3	4	5	0	4	4	2	5	5	4	0	3	2	5	4	4	0	4	3	1	1	0	2	2	4	1	0	4
2	4	4	2	4	5	5	4	3	4	2	4	4	4	4	4	2	2	3	3	3	3	3	3	4	2	3	3	2	4	3	3	2	3	2	3	1	1	1	4	3	4	4	1	2	2	0	4	4	1
5	4	5	4	5	5	4	5	5	5	5	5	5	5	5	5	5	5	0	0	1	0	0	0	3	0	0	0	5	5	5	5	3	3	3	5	5	5	5	5	5	1	0	0	5	5	3	0	1	3
2	3	3	3	2	3	3	2	3	5	3	3	4	4	4	4	3	3	2	3	2	3	2	1	4	2	1	5	2	5	2	5	5	4	3	3	2	1	1	2	3	2	1	0	4	3	5	1	1	3
5	1	1	1	2	4	4	5	5	5	5	4	5	5	4	4	4	5	4	4	4	4	1	3	2	3	3	5	4	4	4	3	4	4	3	5	1	4	1	2	4	4	5	0	1	1	4	3	3	2
1	1	3	1	4	1	0	1	3	1	3	3	4	4	4	2	3	3	1	2	2	1	1	1	2	1	1	1	3	1	1	1	3	3	4	4	4	4	2	4	5	1	2	0	4	2	2	1	1	2
4	0	1	4	1	4	5	4	5	5	4	5	4	5	5	5	5	5	0	1	1	1	1	1	1	1	1	3	1	5	5	5	0	5	4	5	5	4	5	5	5	4	0	0	5	3	0	0	0	2
0	4	4	4	1	1	2	1	5	4	3	5	3	5	5	4	3	5	4	4	1	2	4	4	5	4	2	4	3	5	5	4	4	3	3	5	5	4	5	5	4	4	3	2	5	4	3	1	1	5
2	1	3	1	2	3	3	3	3	3	4	4	4	4	4	3	3	4	2	5	5	4	5	4	5	0	4	4	3	3	2	3	4	4	3	4	4	3	3	5	5	5	0	0	4	1	5	4	4	0
3	4	4	4	4	4	4	4	4	4	4	4	4	4	4	4	4	4	1	2	1	1	1	1	2	1	1	3	5	5	5	5	2	2	3	5	4	5	5	5	5	5	3	1	3	3	1	1	1	1
2	4	4	3	4	4	4	5	5	4	4	5	4	5	5	4	5	4	0	1	2	1	0	0	0	1	0	4	2	3	5	4	3	3	1	3	5	5	4	2	1	4	0	0	4	3	2	3	0	3
3	1	3	3	4	2	2	2	3	3	3	3	3	3	4	3	2	2	1	2	2	2	0	1	1	0	2	4	2	2	1	1	1	3	0	4	1	3	3	2	3	0	5	1	5	1	1	0	0	0
2	3	3	3	4	3	3	4	3	3	3	4	3	3	3	4	3	4	1	3	1	0	1	3	3	1	2	1	4	1	1	2	2	2	3	5	3	4	3	4	2	5	4	2	3	2	4	2	2	2
4	4	3	4	4	3	5	3	3	4	3	4	3	4	3	4	4	3	1	3	2	1	1	1	2	0	1	2	2	4	4	4	5	5	4	3	4	4	5	4	4	2	1	2	3	4	3	1	1	1
4	4	4	4	4	4	4	4	5	5	5	5	5	5	5	5	4	5	2	0	1	2	1	0	2	2	0	3	2	5	5	5	5	2	4	5	4	5	5	5	5	4	1	1	5	5	4	4	0	0
5	3	4	5	5	4	4	5	4	4	3	4	3	4	4	4	2	4	1	5	4	3	4	4	1	0	2	2	3	3	3	3	4	4	3	5	4	4	5	3	3	0	0	0	3	3	5	3	1	1
3	3	3	4	1	5	5	4	3	3	4	5	3	4	5	4	3	3	1	2	2	2	2	4	1	3	3	2	3	3	4	2	3	2	3	4	3	4	3	5	5	0	1	0	4	3	2	1	2	2
2	3	3	2	1	2	1	3	3	1	2	4	4	4	3	2	3	2	1	3	4	1	2	3	2	1	2	4	3	4	4	4	2	1	3	3	1	1	2	1	3	2	2	0	2	1	3	1	0	1
3	3	3	3	4	3	3	3	5	4	4	5	4	5	4	5	4	4	2	1	1	3	1	1	4	2	1	1	2	5	5	5	4	5	4	5	5	5	5	5	5	0	0	1	5	4	5	0	0	2
3	4	3	2	4	2	3	1	4	2	2	3	4	3	4	3	4	3	1	3	2	0	1	0	3	1	0	1	5	2	1	2	3	3	3	4	4	3	2	2	2	2	0	0	2	2	3	1	1	2
2	3	4	2	3	3	4	4	4	4	3	4	4	4	4	4	2	3	1	2	2	2	2	2	3	1	1	3	3	3	4	1	4	2	2	2	1	2	1	1	2	2	3	2	2	2	3	3	2	1
2	2	2	3	5	4	4	3	5	5	5	4	5	5	5	5	4	4	2	1	2	1	1	1	4	0	3	3	3	3	3	4	3	3	4	4	4	4	4	3	3	1	1	0	3	2	3	2	1	0
1	4	3	1	4	3	3	4	3	4	4	3	4	4	4	3	1	3	1	1	2	2	1	0	1	1	0	4	3	4	3	3	4	4	4	3	3	4	5	4	4	0	0	0	3	5	0	2	2	1
4	3	4	4	1	4	5	4	4	4	5	4	4	4	4	3	4	4	0	0	1	2	1	1	1	0	0	3	1	4	4	5	4	4	4	4	4	4	5	5	5	1	0	2	4	4	1	0	0	0
2	2	2	2	3	1	1	1	2	2	3	3	2	2	4	1	2	1	3	4	2	3	2	4	2	5	2	4	3	1	2	3	3	3	3	3	3	4	5	5	5	4	1	5	1	1	4	5	1	0
3	3	3	3	4	5	4	4	4	3	4	4	4	4	3	3	4	4	1	0	4	1	2	0	1	0	4	4	2	4	4	4	4	3	4	5	3	4	5	4	4	4	1	0	5	4	4	2	0	0
4	3	4	4	4	4	3	3	4	5	5	5	5	5	5	5	5	5	0	0	1	1	1	0	1	0	1	3	0	5	4	5	4	5	4	5	5	4	5	5	5	1	0	0	5	5	5	0	0	1
0	0	3	0	2	5	4	3	3	3	3	2	3	5	3	3	0	3	5	5	5	5	5	5	4	2	2	3	1	5	4	5	5	5	5	3	4	4	4	5	4	5	4	3	4	3	0	4	3	5
4	2	5	5	5	5	5	5	4	5	5	3	0	4	5	5	2	5	1	1	1	1	0	1	2	0	0	0	3	5	0	4	0	2	2	5	5	5	5	5	5	5	5	0	5	4	0	0	0	0
4	3	4	4	3	3	3	3	3	3	3	3	3	3	3	3	3	4	3	2	3	3	3	2	4	2	1	1	3	3	2	4	3	2	2	4	3	4	4	3	4	3	1	1	5	3	4	1	1	3
3	4	4	5	4	4	3	4	4	4	4	4	4	4	4	4	4	4	1	2	1	1	1	3	1	1	1	2	2	4	4	4	4	4	4	4	4	5	5	5	4	4	0	0	4	3	4	3	0	2
5	1	4	4	5	5	5	5	5	5	5	5	5	5	5	5	5	5	1	1	1	2	1	2	1	0	0	4	0	4	4	4	1	2	2	4	5	4	5	5	5	2	5	0	4	5	5	4	0	0
2	3	3	3	4	4	4	4	4	4	4	5	4	5	3	3	4	3	0	2	0	1	0	1	2	0	1	4	2	2	2	1	2	1	2	3	3	3	4	3	3	1	3	0	5	3	3	1	1	1
4	5	4	4	4	4	4	4	5	5	5	5	5	5	5	4	2	5	0	1	0	0	1	0	2	0	0	2	1	5	5	5	4	4	4	5	5	5	5	5	5	5	0	0	5	5	5	0	0	0
4	3	3	4	3	3	5	5	3	5	4	5	4	5	5	4	5	3	1	1	2	1	1	2	2	0	1	1	3	3	5	3	4	4	4	5	4	3	5	3	3	1	0	0	5	5	5	1	0	1
4	4	4	4	4	5	5	4	4	4	4	4	3	4	5	4	4	4	5	3	2	5	2	2	4	3	2	4	3	4	4	5	2	1	1	5	5	4	5	5	5	2	4	0	5	4	2	2	1	1
4	5	4	4	5	5	5	5	5	5	5	5	5	5	5	5	5	5	0	0	1	1	0	1	1	1	1	3	2	5	5	5	1	1	1	5	4	5	5	5	5	2	0	0	5	5	4	0	0	5
3	4	4	3	2	2	2	3	3	3	3	5	5	4	4	3	3	3	1	0	0	0	1	1	1	0	1	2	3	3	5	3	3	3	3	4	4	4	5	4	4	2	4	0	2	2	3	3	1	3
5	0	5	5	5	5	5	5	5	5	5	5	5	5	5	5	5	5	0	1	0	0	0	1	0	0	0	0	0	5	5	5	0	0	5	5	5	5	5	5	5	5	5	5	5	5	5	2	0	2
5	5	5	4	4	4	5	5	5	5	4	4	5	4	5	4	2	5	1	1	1	1	0	0	1	0	0	1	2	5	4	5	4	2	4	5	4	5	5	4	4	0	1	0	5	4	3	1	1	3
4	5	4	4	5	4	4	5	4	3	4	5	5	5	5	4	5	4	0	0	1	0	0	0	0	0	0	3	1	4	4	4	1	2	1	3	3	4	4	5	5	1	0	1	4	5	5	0	0	3
3	4	2	3	2	3	2	2	3	4	4	4	4	5	4	4	3	4	2	3	1	4	3	2	4	1	1	3	3	5	4	4	3	3	3	4	4	3	4	3	3	1	1	0	4	3	4	4	2	2
4	5	4	4	0	5	5	4	3	5	5	2	3	5	5	5	5	5	4	2	4	4	4	4	4	0	4	4	4	5	5	5	1	3	4	4	5	5	5	5	5	0	4	0	5	5	4	2	0	0
0	0	0	0	3	3	4	3	2	4	4	2	3	4	2	3	2	3	3	1	1	3	4	2	2	3	2	5	1	0	0	0	3	3	3	4	4	5	5	4	4	5	4	0	3	3	4	1	1	2
3	2	3	3	1	4	3	3	3	4	2	4	4	4	4	4	3	4	3	3	2	3	3	1	2	3	1	3	1	3	3	4	4	4	4	3	3	3	4	4	4	4	3	1	4	4	2	2	2	2
2	3	3	4	3	4	3	2	3	4	4	4	4	4	4	4	3	4	3	4	3	2	2	2	5	2	0	3	2	4	4	4	4	4	4	3	4	4	1	2	4	2	3	2	3	3	4	2	1	2
2	3	2	2	4	3	3	4	3	2	4	4	3	3	3	5	3	3	2	4	2	0	2	5	4	1	1	1	5	5	5	5	2	2	2	3	3	3	1	5	5	0	1	0	2	1	3	1	0	2
3	2	3	4	4	4	4	4	5	2	2	4	4	4	4	2	1	3	1	1	2	1	1	1	1	0	1	2	1	4	4	4	1	1	1	4	4	4	3	1	4	4	3	1	3	4	3	1	2	1
4	5	5	4	3	4	4	4	4	5	5	5	4	5	5	5	5	5	1	1	1	1	1	1	1	0	0	1	1	5	5	5	1	2	1	5	5	5	5	5	4	1	0	3	5	4	5	1	0	2
3	1	4	4	4	4	4	4	4	5	3	4	3	4	4	3	4	4	0	1	2	1	1	0	2	0	1	1	1	4	4	4	3	3	3	3	3	2	5	4	5	2	1	1	4	4	3	1	3	1
4	4	5	4	4	4	4	4	4	4	4	4	2	4	4	5	2	4	0	0	1	0	0	1	0	0	0	1	1	4	4	4	0	0	0	4	5	5	4	3	4	5	1	0	5	4	0	0	0	2
4	4	4	4	4	4	5	4	4	5	5	5	5	5	5	5	4	5	2	3	1	3	1	3	3	2	1	2	1	4	4	5	3	3	3	5	4	4	5	5	5	4	1	2	5	4	4	5	0	2
4	4	4	4	5	3	3	3	4	4	4	4	4	5	5	4	4	5	1	1	1	1	1	2	2	0	1	1	3	1	5	4	4	4	4	5	4	5	5	4	4	3	0	0	5	5	4	2	0	2
3	4	3	3	4	3	3	3	4	5	4	5	5	5	4	5	3	5	1	4	3	3	1	2	4	0	2	2	4	5	5	5	5	5	4	5	4	3	5	4	4	2	3	0	4	5	4	1	1	0
3	2	2	4	3	4	3	2	4	4	4	5	3	4	4	3	4	2	1	3	1	1	2	0	2	0	1	0	1	3	4	4	2	3	4	4	4	4	3	3	2	0	4	0	1	2	4	0	1	1
4	2	2	2	2	5	5	2	2	5	3	3	3	3	3	5	4	5	2	3	3	3	2	4	4	2	2	4	2	3	3	4	4	4	4	5	5	4	4	4	5	5	2	0	4	5	4	3	0	0
4	2	2	2	2	4	5	2	5	5	3	5	4	5	5	4	4	3	2	1	0	3	1	0	4	3	0	2	0	3	3	2	2	2	1	4	3	3	3	2	3	0	0	0	5	5	3	0	0	0
3	3	3	2	4	4	4	3	3	3	3	3	3	4	4	3	2	4	1	2	2	0	0	1	2	0	1	1	2	3	4	4	4	4	4	4	4	4	5	4	4	1	1	1	4	3	3	0	0	2
5	3	3	4	4	5	5	5	4	5	5	4	3	4	4	4	4	4	0	4	2	1	1	3	3	0	1	5	2	4	3	4	3	3	3	4	5	2	5	0	4	3	3	3	4	4	4	3	0	0
4	5	4	4	4	4	5	3	3	4	4	5	4	4	5	3	1	4	0	2	2	1	1	0	4	0	1	1	3	4	4	4	1	2	3	3	4	4	5	3	3	3	2	0	5	4	1	1	1	0
4	5	5	5	5	5	5	5	5	5	5	5	3	5	5	5	4	5	1	3	1	2	0	0	2	0	0	0	0	1	2	4	2	2	3	5	5	5	5	5	4	0	2	1	3	4	1	0	1	0
3	4	5	4	5	5	5	5	5	5	4	5	4	4	5	5	3	5	2	1	1	1	1	1	1	1	1	2	1	1	1	1	4	2	4	5	5	4	2	5	4	5	3	1	4	5	1	4	0	0
4	4	4	4	4	4	3	3	4	3	2	2	2	3	3	3	3	3	0	3	2	1	1	3	4	0	2	2	4	3	3	2	0	1	1	5	3	3	4	0	0	1	2	0	2	3	4	5	0	3
4	4	5	4	5	5	5	4	5	5	3	5	3	4	5	3	4	4	1	3	3	1	3	3	3	0	3	4	1	5	5	5	3	3	3	5	5	5	5	5	5	3	0	1	1	4	3	5	0	1
3	4	3	3	1	4	4	4	4	3	4	4	4	4	4	4	4	3	3	4	3	3	2	2	2	2	3	2	3	4	3	2	2	3	3	4	3	4	5	4	1	2	3	2	3	2	2	2	3	1
5	4	5	5	5	5	5	5	5	4	5	5	4	4	5	5	5	5	0	0	0	0	0	0	1	0	0	1	1	5	5	5	0	0	0	5	5	5	5	5	5	1	1	0	5	5	5	0	1	0
4	3	3	3	4	4	4	4	4	3	3	3	3	4	4	4	3	4	1	1	1	2	1	0	2	1	1	1	1	3	3	3	1	3	3	3	2	4	4	5	5	3	1	3	4	3	4	1	1	1
4	4	5	5	2	2	5	4	4	5	5	5	5	5	5	5	4	5	0	4	0	0	1	3	2	0	0	0	1	5	4	5	5	4	4	5	1	5	5	5	5	5	0	0	5	5	5	0	0	0
4	4	4	4	4	3	4	4	5	5	5	5	5	5	5	5	5	5	0	1	0	0	0	0	1	0	0	0	1	5	5	5	1	1	0	5	5	5	5	5	5	0	0	0	5	5	5	0	0	0
3	4	4	3	3	3	3	3	3	4	3	5	5	5	3	5	5	5	2	1	1	3	0	1	1	1	2	1	2	3	3	3	3	4	4	3	3	4	5	1	4	1	4	0	5	5	4	2	1	1
4	4	4	4	4	4	4	4	4	4	2	4	4	4	3	3	2	4	1	1	2	1	1	2	3	0	1	4	3	4	4	3	4	4	4	4	3	4	4	4	4	2	3	4	2	4	2	2	0	2
4	4	2	5	4	4	4	4	5	5	5	5	5	5	5	5	5	5	1	1	1	1	1	0	1	1	1	4	5	5	5	5	1	4	1	5	5	5	5	5	5	0	0	0	5	4	5	2	0	3
3	4	3	3	5	5	5	3	3	4	4	4	4	4	4	4	4	4	2	3	0	3	1	2	3	1	1	3	1	5	4	5	4	4	4	5	4	4	5	5	5	0	0	0	4	4	5	3	3	3
3	4	3	2	2	4	3	4	5	5	4	5	5	5	5	5	5	5	1	3	1	1	0	0	4	0	3	5	5	5	5	5	5	5	5	4	5	3	5	5	5	5	0	3	5	3	3	2	0	4
5	5	5	5	0	5	5	5	5	5	5	3	5	5	4	5	5	5	0	1	0	1	0	1	2	0	0	0	3	2	4	4	2	4	4	5	5	5	5	5	5	5	5	0	5	3	0	0	0	5
3	3	3	2	5	4	4	4	4	3	4	4	4	4	4	4	4	3	1	3	1	2	2	2	3	1	1	3	0	3	3	4	3	2	2	5	4	4	4	3	3	3	1	0	3	3	1	1	2	0
4	4	4	4	4	3	3	3	4	5	5	5	5	5	5	5	5	5	1	1	1	1	0	1	1	0	0	2	1	5	5	5	5	5	1	3	3	5	5	3	3	3	0	0	5	3	4	1	0	0
4	4	4	4	5	4	4	4	5	5	4	5	5	5	5	4	5	5	2	3	0	2	1	1	3	0	0	1	3	5	3	5	4	4	4	5	5	5	5	5	5	5	5	4	5	5	5	0	3	5
3	2	3	3	3	3	4	3	4	4	3	4	4	4	5	4	4	4	1	4	2	2	4	2	3	2	2	4	3	4	5	4	4	4	4	4	3	4	5	4	5	4	3	2	1	5	1	2	2	2
4	5	5	5	4	4	5	4	5	5	4	5	5	5	5	5	5	5	0	1	1	1	0	0	1	0	2	2	3	4	5	4	4	4	3	5	5	4	5	5	5	0	0	0	0	4	2	2	0	0
1	1	2	4	4	0	0	1	0	0	0	0	0	0	0	0	0	0	1	3	2	1	1	1	3	1	1	0	1	5	5	5	5	5	5	5	5	5	5	5	5	0	0	0	5	5	5	0	0	5
4	4	3	2	4	4	3	4	4	3	4	3	3	4	3	4	5	4	2	1	4	4	1	1	1	1	4	4	1	4	4	1	2	3	3	4	4	2	5	3	2	1	1	1	4	4	1	2	0	0
2	3	2	2	4	2	3	2	3	3	3	3	3	4	3	3	3	3	1	1	2	2	2	1	2	1	1	2	2	4	4	4	4	4	4	4	2	4	4	4	4	1	0	0	4	3	2	0	0	2
3	3	2	2	4	3	4	3	2	4	3	3	2	3	3	3	3	2	2	5	2	1	1	2	3	0	3	2	4	3	5	5	2	0	1	2	4	3	4	1	1	0	0	0	1	3	3	4	0	0
4	4	4	4	4	4	4	4	4	4	4	3	3	5	4	4	3	3	0	1	2	1	0	0	1	0	1	1	3	4	4	4	3	3	3	5	3	5	4	1	4	4	1	0	4	5	2	1	0	1
3	4	4	4	4	3	4	3	4	4	4	5	5	4	4	3	4	4	3	2	5	1	2	1	2	0	0	5	5	4	5	5	2	5	2	3	5	4	4	4	4	0	0	0	5	5	0	1	0	4
4	4	3	4	5	4	4	4	4	4	4	5	4	4	4	3	4	4	1	1	2	2	2	0	0	0	0	4	2	4	5	4	4	4	2	5	4	5	5	5	5	5	5	1	5	4	2	3	0	0
3	3	3	2	4	4	4	4	4	3	3	4	4	4	4	3	3	3	0	1	2	1	1	1	1	0	2	3	3	2	4	3	3	4	3	4	4	4	4	4	5	1	2	1	3	3	4	2	1	2
4	2	3	3	5	5	4	5	5	4	4	5	4	5	5	4	4	3	3	3	3	2	3	3	4	0	2	1	1	5	3	5	1	1	4	3	4	4	5	5	5	1	2	1	5	5	4	1	1	4
2	2	3	2	2	4	4	4	4	3	3	4	4	4	4	3	5	3	3	1	2	2	2	1	0	0	1	2	3	5	5	4	4	4	4	4	3	4	4	4	4	5	2	4	5	3	3	2	3	3
3	1	4	4	5	5	5	5	4	4	2	4	4	4	5	4	1	3	4	4	4	4	4	1	3	4	1	4	0	4	1	4	2	3	3	5	4	5	5	5	5	4	0	1	5	5	2	2	1	1
3	4	3	3	2	3	2	3	3	4	3	4	4	3	3	3	3	4	2	1	1	1	0	1	1	0	1	1	0	5	4	4	3	3	3	4	3	4	4	4	4	0	1	0	4	4	4	1	0	1
4	4	4	5	4	1	3	4	4	5	4	5	5	5	4	4	4	5	2	2	1	1	1	3	2	1	2	3	2	5	5	5	4	4	0	4	4	5	5	5	5	3	0	0	5	5	5	1	0	0
4	5	5	5	5	5	5	5	5	5	5	5	5	5	5	5	4	5	0	2	2	0	0	0	1	0	0	1	0	5	5	5	4	2	4	5	5	4	5	5	5	5	0	0	5	5	4	1	0	2
5	3	3	5	2	4	5	3	4	5	5	5	5	5	5	5	4	5	4	1	1	3	4	1	3	1	1	1	2	5	5	3	3	2	3	5	5	4	5	5	5	3	0	0	4	5	3	0	0	3
3	4	3	3	4	4	4	3	4	2	1	4	4	5	4	5	3	4	2	3	1	3	2	0	4	1	1	4	2	5	4	5	4	5	4	5	4	4	5	5	5	0	1	0	3	4	4	0	0	0
3	3	3	3	4	4	4	3	3	3	3	3	3	4	3	3	3	3	1	4	3	2	3	1	3	1	1	2	1	4	4	3	3	3	3	3	2	3	4	5	4	1	1	0	1	2	3	1	1	0
3	2	3	3	4	3	4	4	4	3	4	4	3	4	4	4	4	3	4	1	2	1	0	1	1	0	1	2	2	2	2	2	2	2	2	3	4	3	5	4	2	1	1	3	5	3	3	0	1	1
3	2	3	1	3	4	4	4	5	4	4	3	2	5	4	2	3	1	1	1	1	2	2	2	3	1	1	0	3	1	1	1	0	0	5	4	2	2	3	2	0	2	0	0	5	0	3	1	1	0
3	3	3	3	4	4	5	4	5	5	5	5	5	5	5	5	5	5	1	1	1	2	1	1	1	0	3	3	1	5	5	5	5	5	2	5	3	5	5	5	5	3	3	0	5	5	5	0	0	0
3	1	3	2	2	2	3	3	3	3	3	4	3	3	5	4	1	3	3	2	3	3	1	2	4	0	1	3	3	3	4	3	4	4	4	4	3	4	5	5	4	0	0	0	4	2	4	1	0	0
1	2	3	1	3	4	5	4	4	3	4	4	4	5	5	4	2	3	2	1	1	2	1	0	4	0	0	0	2	4	4	4	3	3	3	5	4	4	5	5	4	0	1	0	5	2	3	2	3	2
3	4	4	4	4	3	4	4	4	4	4	5	5	5	5	5	5	4	2	2	1	1	1	1	1	0	1	4	1	4	2	2	4	4	4	4	3	2	5	4	4	1	1	1	5	5	1	2	1	1
4	4	5	4	4	3	3	3	3	4	4	3	4	4	4	4	4	4	1	2	0	1	1	1	2	0	0	1	0	5	5	4	4	4	4	5	5	5	5	5	4	0	0	0	4	4	5	2	0	1
4	4	5	4	3	2	4	4	3	2	3	5	3	0	2	0	5	3	0	3	0	0	2	0	5	0	2	3	0	3	2	3	5	0	5	5	5	5	5	5	5	5	5	0	5	5	2	5	5	3
2	1	1	1	2	3	4	2	3	2	1	3	4	4	4	3	1	2	2	1	1	2	3	4	1	0	3	4	1	1	1	0	2	2	2	2	2	1	4	1	0	0	0	0	1	1	2	2	2	2
3	3	2	3	4	4	0	1	2	2	2	4	3	3	3	2	4	2	2	2	1	1	3	1	5	0	1	1	2	3	3	3	2	2	2	4	3	3	4	4	3	1	1	1	4	3	3	1	0	1
3	3	4	3	4	4	4	4	4	4	3	4	4	4	4	1	4	4	1	2	1	1	2	1	4	0	2	2	2	3	4	4	1	1	1	3	4	3	5	4	5	0	1	0	4	3	5	3	1	2
3	4	4	4	1	3	4	3	3	4	4	3	3	3	4	4	4	3	3	2	3	2	1	1	1	1	1	4	3	3	4	4	3	3	3	4	1	4	4	4	4	4	1	1	4	3	4	2	1	1
3	2	4	3	1	3	4	4	4	3	4	3	4	4	4	4	3	4	1	5	2	3	0	3	2	4	3	2	3	3	3	3	4	4	4	4	3	4	5	4	4	5	5	3	3	3	5	5	5	3
2	4	3	3	4	3	4	1	2	4	3	5	4	5	4	4	4	4	0	2	3	2	5	4	5	4	2	5	5	5	4	4	3	0	3	5	3	4	5	4	5	1	5	0	1	5	0	4	0	0
4	4	4	1	4	4	4	5	5	5	5	5	4	4	5	5	5	5	1	1	1	3	1	1	1	1	2	2	1	5	5	5	5	5	5	4	5	4	5	5	5	5	1	0	5	5	5	4	0	4
3	5	3	5	4	5	5	5	4	3	4	5	5	5	5	4	2	5	2	1	1	2	1	0	0	1	2	1	0	4	2	4	1	4	3	5	2	5	5	5	5	0	0	0	5	4	0	0	0	3
5	4	4	3	1	4	3	5	5	4	5	5	5	5	5	4	5	4	1	3	1	1	4	1	1	2	1	1	0	4	3	4	4	5	5	2	5	4	5	5	5	3	5	4	3	4	4	5	3	3
2	3	2	2	2	4	2	4	4	2	3	3	3	3	3	3	2	2	5	0	3	5	0	0	1	0	5	5	1	3	2	3	4	4	4	4	3	3	5	5	4	0	2	0	2	2	3	3	1	4
3	3	3	3	4	4	4	4	4	2	3	3	3	4	4	4	3	2	5	0	5	5	0	0	1	5	5	5	2	3	3	3	0	0	2	3	3	2	5	5	5	1	1	0	2	2	4	3	2	4
2	1	2	2	3	3	4	3	4	4	5	4	4	4	5	5	3	4	2	3	2	3	2	3	2	2	3	4	1	3	3	5	3	4	4	4	4	5	5	5	5	0	2	1	4	3	3	3	1	2
4	4	5	5	5	3	5	4	5	4	4	5	4	5	5	5	5	5	1	2	3	3	2	4	2	1	1	3	5	4	4	4	2	1	2	5	4	5	4	5	4	4	0	0	3	4	5	3	0	2
4	1	5	4	4	4	4	4	5	5	5	5	5	5	5	5	5	5	0	1	1	0	0	0	2	0	0	1	4	5	5	5	3	4	4	5	5	5	5	4	5	4	0	0	5	5	3	0	1	0
2	4	2	2	3	4	4	5	2	3	4	4	4	4	5	4	4	3	0	3	4	5	0	4	4	1	0	5	3	5	4	4	5	5	5	5	3	4	4	2	3	0	0	0	4	3	5	0	1	1
3	2	4	4	3	4	3	3	4	4	4	4	4	4	3	4	5	4	1	1	1	1	0	0	1	0	1	1	2	5	5	5	2	2	2	3	5	2	5	5	5	3	3	3	3	3	4	2	1	3
4	2	3	3	1	4	3	3	4	4	4	3	4	4	4	3	5	4	0	1	0	1	0	1	2	0	1	2	1	1	1	4	3	3	4	3	4	5	4	1	5	0	0	0	4	4	4	0	0	5
3	2	3	3	2	2	3	3	4	4	1	3	2	4	3	4	4	3	2	2	2	3	1	3	1	1	3	3	4	2	4	3	4	4	4	4	2	2	4	1	4	0	0	0	5	0	5	3	4	3
2	4	4	3	4	4	4	4	4	4	4	4	4	4	4	4	3	2	0	2	1	1	0	2	1	0	0	3	5	4	4	5	0	0	2	5	5	3	5	4	5	0	1	0	5	4	1	1	1	0
3	3	2	1	0	3	1	1	4	4	4	3	4	4	5	4	4	4	2	1	3	2	1	1	3	1	3	4	4	1	0	1	5	4	5	4	2	3	4	3	3	4	0	0	5	2	2	1	1	0
5	5	5	5	1	4	4	4	5	5	3	5	5	5	5	5	5	5	3	0	0	0	1	0	1	0	0	1	1	5	5	5	5	5	4	5	5	5	5	5	5	5	5	0	5	5	5	0	0	5
5	3	4	5	4	3	3	3	4	3	4	3	3	4	3	3	3	3	1	2	1	1	1	1	2	0	1	3	3	3	3	3	3	4	3	4	4	4	5	3	4	5	0	0	5	4	2	0	0	1
4	4	5	5	4	4	5	4	5	5	5	5	4	5	4	5	5	5	1	2	2	1	2	0	3	1	0	0	4	4	4	4	4	4	4	5	5	5	5	1	5	0	0	0	5	5	4	0	0	0
2	2	3	2	4	4	3	2	3	4	3	4	3	4	3	3	4	3	1	3	3	2	1	4	3	1	2	3	4	3	3	3	4	4	3	5	4	4	4	2	4	2	0	0	4	2	2	1	2	2
0	4	3	4	2	2	3	1	3	2	2	2	0	1	2	2	2	0	5	3	4	3	3	0	3	0	2	2	3	5	3	4	2	5	5	3	5	4	5	0	0	0	5	0	5	2	0	0	0	2
3	3	3	2	2	4	5	2	5	4	5	4	4	5	5	5	5	4	2	0	1	2	1	0	2	1	2	4	3	4	4	3	1	2	2	5	2	4	5	5	4	1	0	0	4	4	1	1	0	0
2	3	2	3	4	3	3	4	4	3	4	2	2	4	3	3	2	5	1	1	1	2	1	1	3	0	1	2	2	5	4	3	4	4	3	3	2	3	5	4	5	0	3	0	4	4	5	2	1	1
2	2	2	1	1	2	2	1	4	4	4	4	4	4	4	3	2	3	5	3	4	3	5	4	2	5	5	5	4	5	3	2	3	3	3	3	3	2	3	4	5	5	1	0	5	4	3	3	2	2
4	3	3	4	4	4	3	3	5	4	4	4	5	4	5	4	3	4	2	1	2	1	1	2	2	0	1	4	1	1	3	3	3	3	4	4	2	3	2	2	3	0	1	1	4	2	2	0	0	1
4	5	4	4	5	5	4	4	4	5	5	5	5	5	5	5	5	5	1	1	0	0	0	1	1	0	0	0	0	5	4	4	1	0	5	5	5	4	5	5	5	0	0	0	3	4	5	4	0	2
3	5	4	5	4	5	5	5	5	5	3	5	4	4	5	5	4	4	2	0	1	4	0	1	1	1	1	2	0	5	5	4	5	5	5	4	5	0	4	3	3	0	1	0	1	4	5	1	0	1
3	3	3	4	4	4	3	3	4	4	5	4	4	4	4	5	4	4	2	2	2	2	2	1	1	2	1	3	1	1	1	0	2	4	4	4	3	4	4	5	5	0	0	0	4	2	3	0	1	1
4	4	4	4	4	4	4	4	5	3	5	5	4	5	4	4	5	4	1	2	2	1	1	1	3	0	4	3	3	5	4	5	3	4	4	4	4	4	5	5	5	0	0	0	5	5	2	4	1	2
4	4	4	4	5	4	3	4	5	4	3	4	4	4	4	4	4	4	0	1	1	1	0	2	2	0	1	0	3	4	5	4	2	0	5	5	5	3	5	5	5	0	0	0	5	5	5	4	0	0
1	1	1	3	0	1	1	1	2	1	4	3	2	2	3	2	1	2	5	3	4	4	4	4	2	3	5	5	3	3	1	4	5	4	5	1	1	2	1	1	1	1	4	4	4	2	1	3	4	2
4	5	5	5	4	4	3	5	4	5	5	5	5	5	5	5	5	5	2	2	1	1	1	2	2	1	1	4	2	4	4	4	4	4	4	3	4	2	5	2	5	1	0	1	5	5	2	4	1	2
1	3	3	1	1	5	4	4	5	4	3	3	3	5	5	5	5	2	5	1	4	5	1	1	4	3	1	5	0	0	5	1	0	2	5	4	5	4	5	5	5	2	1	0	3	4	4	0	0	0
4	4	4	3	4	2	5	4	5	5	5	5	5	5	5	5	5	5	5	5	1	5	1	5	5	2	2	3	2	5	5	5	4	5	4	5	4	5	5	5	5	4	0	0	4	2	0	1	0	5
3	2	4	4	4	2	2	4	4	4	5	2	5	5	4	4	4	4	3	2	2	3	1	2	0	1	2	2	2	5	5	5	5	5	5	4	5	4	5	5	4	3	0	0	3	4	5	0	0	4
4	2	4	3	5	5	5	5	4	2	4	3	4	5	5	4	4	3	5	1	3	1	1	0	3	0	1	1	4	2	5	2	1	3	1	5	5	4	5	5	4	4	3	0	0	0	2	4	1	3
1	2	1	1	3	2	2	3	3	3	2	3	3	3	3	4	1	3	3	3	3	3	3	3	3	3	2	1	3	4	4	4	4	4	4	4	2	4	2	5	4	0	5	0	3	2	1	2	0	4
3	4	1	2	3	4	4	5	2	2	2	3	4	4	2	1	4	1	4	3	1	4	2	3	2	1	1	4	3	1	4	1	1	1	2	2	4	1	4	4	1	0	2	0	4	1	5	0	2	2
3	3	4	4	5	5	5	5	5	5	5	5	3	5	5	5	5	4	1	1	1	0	2	1	3	2	0	4	4	3	4	5	5	5	5	4	4	5	1	1	3	5	4	3	2	2	3	3	0	1
1	2	2	1	3	3	3	3	3	3	3	2	4	3	4	3	2	2	3	4	4	3	3	3	3	3	3	4	3	3	3	3	3	3	4	4	4	4	4	2	2	4	4	2	3	2	2	2	1	2
1	0	2	2	0	0	0	0	4	3	4	3	2	4	5	3	3	2	4	3	3	3	3	3	4	4	4	4	3	3	1	4	3	3	3	5	4	5	1	5	4	0	0	0	3	2	4	2	0	0
4	4	3	3	4	4	5	4	4	5	5	5	5	5	5	5	5	5	1	3	0	0	0	3	3	0	0	1	2	4	4	4	4	4	2	3	4	3	4	3	4	0	0	0	5	2	5	0	5	0
5	0	0	5	5	5	5	5	5	5	5	5	4	5	5	5	5	5	5	5	5	5	5	5	5	5	5	5	5	3	2	3	5	2	4	5	5	1	5	5	5	4	0	0	5	5	5	0	0	0
1	0	3	0	0	3	0	1	4	1	3	2	1	4	4	3	1	1	4	4	3	4	4	4	5	1	1	3	4	3	2	2	5	4	5	3	2	3	5	5	5	0	0	0	5	3	0	4	1	1
3	2	3	3	2	3	4	5	4	3	3	3	3	3	4	5	4	3	3	4	3	2	3	2	2	1	2	3	3	5	5	5	3	3	2	4	3	3	3	2	4	0	2	0	5	5	4	3	0	0
3	3	3	3	2	3	3	3	3	4	3	4	4	5	5	4	4	4	2	3	3	3	3	3	4	1	3	4	2	4	4	4	5	3	5	5	3	4	3	3	4	0	0	0	4	4	4	1	1	4
2	4	2	2	3	3	3	3	3	3	2	3	3	3	4	3	4	2	1	2	1	1	1	1	2	1	1	2	3	3	3	3	2	2	3	2	3	2	3	2	2	0	1	0	1	1	3	3	2	3
5	5	5	5	0	5	5	5	5	5	5	5	5	5	5	5	5	5	0	0	0	0	1	1	0	0	0	5	5	5	5	5	0	5	0	5	5	5	5	5	5	0	0	0	5	5	0	0	0	0
3	4	4	3	4	4	5	4	4	4	4	4	4	5	5	4	3	4	3	0	4	3	3	1	1	1	3	4	4	3	4	4	4	3	4	5	3	4	5	5	4	3	3	1	3	3	2	2	2	2
2	1	1	1	1	1	1	3	3	4	3	4	4	4	4	4	3	3	3	3	2	3	4	3	4	1	2	2	1	4	4	4	5	4	5	5	4	5	5	4	3	1	0	1	4	4	3	1	1	0
2	1	3	3	2	3	4	3	5	5	4	5	5	5	5	5	3	4	0	2	1	2	0	0	4	0	0	4	4	4	4	4	4	4	4	5	5	5	4	5	5	0	0	0	4	4	4	1	0	2
5	5	5	5	5	5	4	5	5	5	5	5	5	5	5	5	5	5	1	1	0	3	0	2	0	0	0	0	4	5	5	4	5	4	3	5	5	5	5	5	5	5	2	0	5	3	5	3	2	5
4	5	5	5	5	5	5	5	5	5	5	5	5	5	5	5	5	5	1	0	0	2	1	0	1	1	0	1	2	4	4	4	4	4	4	5	4	5	5	5	5	5	0	0	5	4	5	0	0	0
4	4	4	3	4	4	5	4	5	4	4	4	5	5	5	4	5	3	2	1	3	2	0	2	1	3	2	4	3	5	5	5	4	4	4	5	5	5	5	5	5	0	2	0	4	4	5	4	1	1
3	4	5	3	4	4	5	5	4	3	4	4	4	4	4	4	3	4	0	1	2	0	0	1	2	0	1	4	2	3	4	4	4	4	3	5	4	4	4	4	5	4	0	1	3	3	3	1	0	1
3	4	3	4	5	5	5	3	4	4	4	5	4	4	5	4	4	3	0	2	2	1	1	0	0	0	3	4	0	5	4	4	4	5	3	4	5	4	5	5	5	4	2	5	5	5	3	0	0	0
1	1	1	2	3	3	2	3	4	3	2	3	4	4	4	4	3	3	1	4	2	3	3	3	4	1	4	4	4	2	3	2	4	4	4	3	3	3	3	4	3	3	2	3	2	2	1	3	3	2
4	4	3	3	5	5	5	4	4	4	4	4	4	4	4	4	4	4		0	1	4	0	3	2	1	3	2		4	5	5	5	5	5	3	5	4	5	5	5	1	1	0	4	3	3	1	2	0
5	5	5	5	4	5	5	5	5	5	5	5	5	5	5	0	5	5	1	1	0	1	1	0	1	0	0	1	1	5	5	5	4	4	4	5	5	5	5	5	5	0	0	0	5	5	5	0	0	0
5	4	4	4	0	4	4	4	4	4	5	5	5	5	5	5	4	4	1	1	1	1	1	1	2	0	2	3	3	5	5	5	4	4	4	4	5	3	5	5	5	5	3	0	5	4	0	1	1	2
4	4	4	4	5	3	5	4	5	4	5	5	5	4	5	5	4	5	0	0	1	1	0	0	1	0	0	0	0	5	5	5	4	5	5	5	5	5	5	5	5	5	0	5	5	5	5	0	0	5
5	4	4	4	4	4	3	4	4	3	5	4	3	4	4	5	4	4	1	3	1	0	1	1	4	0	1	1	2	5	4	4	5	5	4	5	2	4	4	3	4	3	3	0	3	2	1		1	1
4	5	1	4	4	4	2	2	5	4	5	4	2	5	4	5	4	3	3	1	0	0	1	0	3	1	0	2	4	5	3	4	4	4	4	5	3	3	3	0	5	0	5	0	2	2	1	0	0	0
4	4	4	4	3	4	5	4	4	5	4	4	5	5	5	5	4	4	4	4	5	5	1	4	2	3	4	3	2	5	5	4	4	4	4	5	5	5	4	4	4	1	0	1	3	4	5	3	1	1
4	4	3	4	3	3	3	3	5	4	4	5	5	4	5	4	4	4	1	1	1	2	1	1	2	0	2	4	3	5	5	5	4	3	3	4	4	4	3	4	4	4	0	0	5	5	4	3	1	3
4	3	4	4	2	3	4	4	4	4	4	4	4	4	4	4	4	4	3	2	3	4	3	3	3	3	1	4	2	4	4	4	4	4	4	3	3	3	5	4	4	1	1	1	4	4	2	2	0	2
5	5	5	5	5	5	5	5	5	5	5	5	5	5	5	5	5	5	0	1	0	1	0	1	0	0	0	2	0	5	5	5	1	1	1	4	5	3	5	5	5	0	0	0	4	5	4	2	0	5
3	3	4	3	4	4	3	4	5	3	3	4	3	4	5	5	4	4	2	2	3	3	1	2	3	0	1	3	3	4	4	4	4	4	4	5	4	5	4	5	5	5	0	4	5	4	0	0	1	0
2	1	2	2	5	2	4	1	4	4	3	4	1	5	5	3	5	4	4	3	5	4	2	4	3	2	1	2	2	3	3	4	4	4	5	3	5	4	4	2	1	5	0	0	3	5	3	3	1	0
0	5			5	4	5	5	4	5		4	5	5	5	5	5	4	0	2	0	4	0	0	3	1	3	5	4	3	4	5	0	5	4	3	4	3	5	4	4	5	5	5	5	2	0	3	0	0
2	1	1	1	4	4	3	4	3	3	4	4	3	3	3	4	3	3	4	4	4	5	5	4	4	4	2	4	2	4	4	4	5	4	4	4	2	3	4	4	4	3	2	2	4	3	4	2	2	3
5	5	5	5	4	5	4	5	5	3	5	5	5	5	5	5	5	5	0	1	1	0	0	1	1	0	0	1	0	5	5	1	0	3	0	5	5	5	5	5	5	5	5	0	5	5	5	2	0	5
4	4	3	3	1	4	4	3	5	5	3	4	3	4	5	3	3	3	1	3	1	1	1	3	3	0	1	1	4	5	5	5	5	5	5	4	1	5	3	1	2	5	0	0	3	4	4	4	2	2
3	3	3	1	4	4	4	4	4	4	2	4	3	4	4	2	3	3	3	0	1	1	0	0	4	1	0	1	4	3	2	4	1	3	3	5	4	4	3	5	4	0	1	0	4	2	0	3	3	2
3	5	4	4	4	4	5	4	4	4	5	5	4	5	5	4	4	5	0	1	1	0	0	0	1	0	1	1	5	5	3	0	1	2	3	5	4	3	5	5	5	5	0	0	5	5	5	5	0	5
3	2	3	3	5	5	5	5	5	4	3	4	4	4	4	4	3	3	0	1	1	2	0	2	4	0	0	2	5	4	5	5	4	3	3	5	4	3	5	5	5	0	0	0	3	3	5	0	0	1
2	4	3	4	3	4	4	2	4	4	4	5	4	5	5	4	4	4	1	3	1	2	1	2	3	0	1	1	1	4	3	4	3	2	1	4	4	4	4	5	5	2	0	2	4	4	3	3	0	5
5	4	4	5	5	4	4	5	4	5	5	5	3	5	5	5	5	4	0	1	0	0	0	0	0	0	1	1	2	5	4	4	1	1	1	1	5	5	5	5	5	0	0	3	5	5	5	0	0	3
2	4	4	3	2	2	1	3	4	4	5	4	5	5	5	5	5	5	2	2	1	2	2	1	2	1	0	2	5	5	4	4	4	4	4	3	3	4	4	5	5	0	0	0	3	3	5	3	0	0
3	3	2	3	3	4	4	3	1	2	1	4	4	2	3	2	2	3	3	3	3	3	3	2	3	2	3	2	3	4	4	4	4	3	3	3	3	4	4	1	2	2	1	1	3	1	1	3	4	3
3	5	3	3	3	3	3	3	4	4	3	3	4	4	4	4	4	4	1	1	2	1	1	1	1	0	0	2	2	5	5	4	3	4	4	4	3	4	5	4	5	4	4	3	5	5	1	1	1	1
3	5	5	5	4	5	5	5	5	5	5	5	5	5	5	5	1	5	1	1	3	1	2	1	4	0	2	4	5	1	5	0	4	5	2	5	5	4	5	5	5	5	5	1	5	5	1	5	2	3
3	5	3	3	5	1	5	5	3	1	5	5	5	5	5	3	3	5	0	0	0	0	0	2	1	0	2	3	5	0	3	3	3	0	0	5	0	3	3	3	3	5	3	0		0	3	0	0	3
5	3	0	5	1	0	0	5	5	5	0	0	0	0	5	2	4	5	1	4	3	5	3	0		3	2	4	4	4	3	5	3	2	3	4	1	5	5	5	5	5	3	2	5	2	5	4	0	2
2	3	2	3	4	3	3	3	3	2	3	4	3	4	4	2	3	3	0	1	1	1	1	1	2	0	1	1	1	4	4	2	3	2	4	2	4	3	4	3	3	4	4	1	4	2	4	0	1	2
3	4	3	3	3	2	3	3	5	5	4	5	4	5	5	5	4	5	1	2	3	2	2	1	1	0	1	4	3	4	4	4	3	4	4	4	3	5	4	3	3	5	3	0	5	4	1	2	5	2
4	5	4	4	3	3	3	4	5	5	5	5	5	5	5	5	4	5	1	2	1	2	1	1	4	1	1	5	2	5	5	5	2	1	1	5	4	2	5	5	5	1	1	1	5	3	4	0	1	1
2	4	4	3	2	3	3	3	4	4	3	4	2	4	4	3	2	2	1	4	3	2	2	3	4	1	1	3	3	3	4	3	2	4	3	4	2	2	4	4	4	1	1	1	2	2	3	1	2	3
5	5	5	5	4	5	4	4	5	5	4	5	5	5	5	4	4	4	3	0	0	1	0	0	0	0	0	3	3	5	5	5	5	5	5	5	5	5	5	5	5	2	4	0	5	5	2	0	0	0
1	4	3	3	3	3	3	4	4	4	3	5	4	4	5	1	2	5	1	1	1	1	0	1	1	0	1	3	2	5	4	5	1	1	0	3	3	3	5	5	5	4	3	0	5	4	2	2	1	1
2	4	3	2	5	5	5	5	3	5	4	4	3	4	5	4	4	3	3	3	2	1	2	3	2	0	2	4	4	5	5	4	4	2	4	4	4	3	5	5	3	4	4	0	3	1	3	3	2	2
2	1	3	3	2	3	3	3	4	4	3	4	3	4	4	3	4	4	1	3	3	2	2	2	4	3	1	3	4	4	4	4	3	4	3	4	5	5	4	4	5	4	4	0	4	3	3	2	2	1
3	4	4	4	4	4	4	4	5	4	5	5	4	5	5	4	4	4	1	1	1	1	1	2	2	0	0	3	4	4	4	4	1	0	1	4	5	4	5	5	2	4	0	0	5	4	4	0	0	0
3	4	4	4	4	4	3	4	3	3	3	4	3	3	3	3	4	3	0	3	2	0	2	3	1	0	0	0	1	1	4	4	2	3	3	4	4	5	5	5	5	4	1	0	5	5	5	0	0	0
4	3	5	5	5	4	5	4	5	5	5	5	4	4	5	4	4	5	1	2	1	2	1	2	1	0	1	5	3	4	4	5	1	3	3	5	3	5	5	3	3	3	3	0	5	5	3	2	0	0
3	2	2	3	3	2	4	3	2	3	4	4	3	3	2	3	3	3	1	4	1	1	3	4	1	1	2	3	2	2	3	2	2	2	2	4	2	2	4	5	2	0	1	0	2	3	2	2	2	1
1	3	1	2	0	1	1	2	2	3	3	4	4	4	4	3	4	3	1	2	0	2	1	1	2	0	0	1	1	5	3	5	4	4	4	4	5	5	5	5	5	1	3	2	5	5	0	0	0	0
4	4	4	1	4	5	5	5	5	4	4	5	3	4	5	4	4	4	1	4	4	2	1	3	1	0	1	5	1	5	3	3	1	1	2	5	4	4	5	5	5	5	3	2	5	3	1	4	0	1
5	4	4	4	4	4	3	4	4	4	5	5	5	5	5	5	4	5	0	1	1	4	1	0	1	0	0	1	1	5	5	4	4	3	3	4	5	4	5	5	5	0	1	0	5	5	2	1	1	0
4	4	4	4	4	4	4	4	5	5	4	5	5	5	5	5	4	5	1	1	1	2	1	1	1	1	0	0	0	5	4	5	4	4	4	4	3	5	5	4	4	0	0	0	5	5	3	0	0	0
4	2	5	4	1	4	5	5	4	5	5	1	2	5	5	3	3	5	1	3	5	2	4	2	2	3	4	1	4	4	5	5	1	2	3	0	3	0	1	5	1	5	5	2	1	2	0	5	0	0
2	2	4	3	2	4	4	5	4	4	3	3	3	3	4	4	1	2	1	2	4	4	3	4	2	2	2	3	2	3	3	4	5	3	4	3	3	2	1	4	3	3	3	0	2	2	2	2	0	2
2	2	3	4	4	5	5	4	4	2	4	5	4	4	4	4	3	4	2	4	3	2	2	2	3	1	1	2	4	2	2	4	4	4	4	4	4	4	5	5	3	5	2	1	3	3	1	4	0	1
2	1	4	4	4	4	5	4	4	4	5	5	5	5	4	5	4	2	3	3	3	4	3	4	5	4	4	3	2	3	3	4	4	4	4	4	4	4	4	5	4	3	3	1	4	1	3	4	1	4
1	5	4	4	4	4	5	3	5	5	5	5	5	5	5	5	5	5	4	2	3	1	1	1	4	0	1	5	4	5	5	3	3	2	3	5	5	5	5	5	2	5	5	1	5	3	0	4	0	2
0	2	3	5	5	5	5	4	5	4	5	5	5	5	5	5	5	3	0	1	0	0	0	0	3	1	0	3	3	3	2	4	4	4	4	5	5	5	5	5	4	3	5	0	5	4	2	4	0	3
2	3	2	2	4	3	4	4	4	3	2	3	4	4	1	3	2	4	2	4	2	3	2	3	2	0	1	2	1	4	3	3	2	2	3	3	2	2	4	4	4	4	4	0	2	3	4	3	0	0
4	3	4	4	5	5	5	4	4	4	5	3	3	4	4	4	4	4	0	2	1	2	0	1	0	0	3	0	4	2	3	4	2	2	2	4	4	2	5	4	3	4	3	3	2	2	1	4	3	1
3	3	5	4	4	4	4	4	5	5	5	5	5	5	5	5	5	5	2	1	0	2	2	0	1	2	0	2	5	5	5	4	3	3	3	5	5	5	3	5	5	3	2	3	5	4	3	3	2	1
2	1	2	2	1	4	4	4	4	4	4	4	4	4	4	4	2	4	2	4	4	2	2	1	2	1	1	3	3	1	1	1	3	3	4	3	3	3	1	4	4	4	0	1	3	3	1	1	0	3
2	1	3	2	3	4	4	4	4	4	4	5	5	5	4	4	3	4	3	2	2	1	3	3	4	3	2	4	3	4	4	2	4	4	4	4	4	3	3	2	4	2	1	1	3	3	1	4	1	1
1	2	3	2	4	4	3	4	3	3	2	3	1	4	4	3	1	1	2	2	2	2	3	0	4	0	2	3	3	3	4	4	1	1	2	3	3	3	2	2	2	1	4	0	3	1	3	2	0	1
3	4	1	2	4	4	2	3	4	4	4	4	4	4	2	4	2	2	2	3	1	1	1	4	5	0	1	3	4	3	4	3	1	1	3	3	2	4	0	0	0	0	3	1	1	0	4	2	1	3
1	3	4	3	4	4	4	3	3	1	3	1	1	3	3	3	3	1	1	2	1	1	3	3	4	1	1	3	4	4	4	2	3	1	4	4	4	4	1	1	1	4	4	1	1	1	1	4	4	2
1	2	2	1	3	1	1	2	2	3	3	4	2	3	3	2	2	1	2	2	2	1	1	0	2	0	1	3	3	2	2	1	2	1	3	4	2	2	4	2	4	1	2	1	3	1	3	0	0	2
3	2	3	3	2	1	3	3	3	3	4	4	5	3	5	4	2	2	4	5	5	4	4	4	2	3	5	5	3	1	3	4	1	1	4	5	4	4	4	1	2	0	0	0	3	4	4	4	0	1
2	4	3	2	3	4	3	4	3	3	4	3	4	4	4	4	2	5	3	2	4	4	1	2	1	1	1	3	3	2	2	2	1	2	3	4	4	4	4	4	5	0	1	1	2	4	3	2	0	4
2	3	3	2	4	4	4	4	4	4	3	4	4	4	4	4	3	3	1	1	1	1	0	0	3	1	1	1	5	3	3	3	4	5	3	5	3	4	5	5	4	4	1	1	3	3	2	3	1	2
2	1	2	1	3	4	5	4	3	3	3	4	2	2	4	3	4	4	2	1	1	3	1	1	1	1	0	4	3	2	4	3	3	2	3	3	3	3	3	3	2	3	4	2	3	3	1	2	2	3
3	2	4	5	4	5	5	4	5	4	4	4	3	4	5	4	3	4	1	4	1	1	1	1	2	1	1	1	4	1	3	3	3	5	5	4	3	3	5	5	5	5	0	0	3	2	5	3	2	5
2	2	2	1	3	2	2	2	2	2	0	0	1	2	2	2	2	2	0	2	3	1	2	3	1	1	1	0	1	1	4	2	2	1	2	3	3	4	5	5	5	1	1	1	0	0	1	1	2	2
4	1	5	5	4	3	1	4	4	3	4	4	4	4	5	4	4	4	1	1	1	1	1	0	3	0	1	0	0	4	4	4	5	4	4	4	2	4	5	4	5	1	1	0	1	0	4	3	1	4
2	4	3	1	2	1	3	1	4	4	3	4	4	4	4	4	4	4	1	3	0	0	1	3	5	0	0	3	4	5	5	5	4	4	4	2	2	3	1	2	1	5	4	3	3	0	2	4	3	2
4	1	3	1	4	4	3	4	4	5	3	3	3	4	5	4	2	1	4	5	2	4	2	5	3	0	5	4	3	0	0	1	1	3	5	5	4	2	1	5	5	0	0	1	0	0	5	4	3	2
1	1	2	2	4	3	4	3	4	3	2	2	3	3	3	4	2	4	4	2	5	5	3	0	3	4	5	5	1	0	0	0	1	5	1	5	3	4	5	5	3	0	0	5	4	2	5	2	0	0
3	2	3	2	3	2	2	2	3	3	3	3	1	3	3	3	3	2	3	4	4	3	3	3	4	3	3	4	5	3	4	3	4	4	4	2	3	3	2	3	2	3	2	2	3	2	3	3	2	3
2	3	0	2	4	4	5	3	0	0	0	2	0	0	0	0	0	0	5	5	5	5	5	5	5	5	5	2	5	0	0	2	3	2	4	5	0	0	0	0	2	5	5	0	0	0	0	5	5	5
3	4	3	4	4	4	4	4	5	4	5	5	5	5	5	3	3	4	3	3	3	3	2	4	4	2	2	3	3	4	4	4	3	3	4	4	4	3	3	4	4	2	3	0	4	2	1	2	2	1
2	2	3	3	2	2	2	3	5	4	5	5	3	4	5	5	4	5	1	3	2	2	3	3	4	1	1	2	4	2	2	5	5	5	4	5	5	4	5	5	1	1	0	0	2	3	2	4	3	5
3	4	4	5	4	5	5	5	5	5	4	4	4	4	4	5	2	5	0	4	1	0	3	3	4	2	3	5	4	4	5	3	4	4	4	5	4	4	5	5	5	2	0	1	4	4	3	4	0	2
2	4	3	3	5	2	3	2	0	3	4	4	4	4	4	4	3	4	2	2	2	2	2	2	2	0	1	2	4	4	4	4	4	4	4	4	4	4	4	5	3	3	3	0	1	1	1	0	0	2
2	4	2	2	3	4	5	3	4	3	4	3	4	4	4	0	3	2	3	3	2	1	1	3	4	0	1	0	3	3	4	3	3	1	3	3	3	3	0	3	3	4	4	0	0	0	1	4	0	4
1	4	0	3	5	4	4	4	2	2	1	2	0	2	2	3	0	2	3	4	2	1	4	5	5	1	1	2	4	3	3	1	4	3	4	3	3	2	4	4	4	4	3	1	1	0	1	3	2	4
2	2	4	2	4	4	4	4	3	4	4	5	4	4	3	3	3	4	1	2	1	0	1	2	3	0	0	1	3	3	3	4	2	4	4	4	3	4	4	4	3	3	4	1	4	3	2	1	1	2
2	2	4	3	1	3	5	5	4	4	4	4	2	4	4	5	4	4	1	1	0	0	1	2	1	1	0	4	5	4	4	4	2	2	2	5	4	4	4	5	3	2	2	2	4	0	0	4	1	1
2	1	4	4	2	2	1	4	4	4	5	5	5	5	3	4	5	2	4	2	4	4	1	2	5	1	3	3	0	3	4	2	4	2	1	4	3	5	5	5	5	0	3	1	5	4	2	2	1	0
3	1	3	4	5	4	4	4	4	4	4	4	3	4	4	4	4	3	4	1	5	4	4	5	1	1	5	2	3	2	3	2	4	4	5	4	4	4	5	2	3	2	1	0	2	0	4	5	3	3
3	2	3	2	1	2	2	2	2	2	2	4	3	3	2	2	2	2	3	4	1	1	2	2	4	1	2	2	2	3	3	3	3	4	4	3	3	3	1	3	3	1	1	0	1	0	2	2	2	2
1	1	3	1	4	4	4	2	4	1	2	3	1	4	4	3	4	2	1	4	2	1	2	2	4	1	2	4	3	4	2	4	3	3	3	4	2	2	3	4	3	3	3	1	2	2	3	3	2	1
4	3	3	4	5	5	4	4	4	4	4	4	4	4	4	4	4	3	1	0	1	0	1	0	1	1	0	2	4	2	3	2	3	4	4	4	4	4	2	5	3	5	5	1	3	3	2	4	3	3
2	3	4	3	1	3	3	3	5	4	5	2	2	5	5	5	5	2	0	0	0	0	3	1	2	0	1	3	4	4	3	3	3	4	3	5	4	4	4	3	5	3	0	0	5	3	3	3	1	0
1	1	2	1	3	2	2	2	2	4	2	2	2	2	2	2	2	2	0	2	0	0	0	0	4	0	0	1	2	5	2	0	5	2	2	5	2	5	2	2	5	5	5	2	2	1	2	3	1	2
2	4	3	4	4	4	4	4	4	4	4	4	4	4	4	4	4	5	2	1	1	1	1	4	4	1	1	3	1	4	4	5	3	3	4	4	4	4	5	5	5	5	5	3	4	4	4	1	1	4
3	2	4	4	1	3	3	4	4	4	5	5	4	5	5	4	5	5	4	1	1	3	1	1	3	2	0	1	3	5	5	4	4	1	4	4	5	5	5	5	3	5	5	3	5	4	1	0	0	1
3	4	3	2	4	3	3	3	3	1	4	1	4	2	1	1	4	3	0	4	1	0	4	4	5	0	1	4	5	3	3	2	4	4	4	5	3	3	5	4	0	0	0	0	0	0	0	3	2	4
0	0	5	5	5	5	5	5	5	0	0	0	0	0	0	0	0	0	1	0	0	4	0	0	0	0	0	0	0	0	0	0	0	0	0	5	5	0	0	0	5	0	0	5	0	0	5	0	0	0
5	5	4	4	3	5	4	4	5	3	4	5	5	5	5	4	4	4	1	1	1	0	1	0	2	0	1	2	3	5	4	4	4	4	4	4	5	5	3	4	4	5	5	3	4	4	4	5	3	5
1	4	4	3	2	2	3	4	4	4	4	4	4	4	4	4	3	4	2	1	2	1	1	1	4	2	1	3	2	5	5	5	4	4	4	4	4	5	5	5	4	5	4	4	5	4	1	2	1	2
0	4	3	3	1	4	4	3	3	4	4	3	0	4	4	5	5	3	1	3	3	1	0	1	4	0	1	3	5	3	4	4	3	3	3	5	3	4	4	4	4	4	4	3	4	3	3	4	3	3
1	1	1	2	4	3	4	2	3	3	4	2	2	4	2	3	2	2	4	4	1	4	1	3	1	4	1	4	4	3	4	3	3	3	4	3	3	3	4	4	3	4	2	3	4	2	3	3	2	2
3	4	4	4	4	4	4	5	5	5	4	5	4	5	5	4	5	4	1	1	2	1	0	1	2	0	1	2	3	5	5	5	5	5	5	5	4	4	5	5	2	4	1	0	5	3	2	3	2	4
3	2	3	4	5	5	5	5	4	3	4	2	3	5	4	3	5	3	0	2	0	1	0	1	2	0	3	1	4	3	4	3	2	2	3	5	4	5	4	4	5	4	0	0	4	2	4	1	1	1
3	4	4	4	5	5	5	5	4	4	4	5	4	4	4	4	4	4	3	3	2	5	2	2	3	1	3	4	3	3	4	4	3	3	3	4	4	4	5	5	5	5	5	4	4	4	4	4	3	4
3	3	5	5	5	4	5	5	5	5	5	3	3	5	5	5	4	3	1	5	1	1	1	4	2	0	5	0	4	1	5	3	5	3	5	5	5	5	5	5	3	4	3	0	0	0	3	2	0	3
3	4	4	3	3	4	5	4	5	4	2	5	5	4	4	4	3	4	1	2	2	1	1	1	2	0	0	2	5	5	5	5	3	3	3	4	4	4	4	4	3	1	1	0	2	0	3	2	1	4
4	3	4	1	2	3	4	2	4	4	4	4	5	4	5	4	5	4	3	5	3	3	1	5	5	2	1	5	4	4	4	4	4	4	4	4	3	4	4	2	4	5	2	1	2	1	4	4	2	3
2	4	2	3	1	4	4	4	4	3	3	4	4	4	4	4	3	3	1	4	3	3	2	4	3	1	2	0	5	5	4	5	5	5	5	3	2	4	2	4	3	4	5	0	4	1	2	3	1	1
2	1	2	2	4	4	3	4	3	2	3	2	2	2	2	2	4	2	3	1	3	0	2	1	3	1	1	5	2	3	2	3	1	2	2	2	4	2	3	4	3	5	3	0	2	1	1	4	3	2
1	2	2	2	4	3	2	2	3	4	3	3	4	3	3	3	2	2	2	4	1	1	1	1	3	1	1	1	2	2	3	2	1	3	1	3	1	2	1	3	3	2	1	1	1	1	3	1	1	1
3	5	3	3	3	4	4	4	4	4	4	5	5	5	4	4	4	4	2	1	2	1	2	0	4	3	3	2	4	4	4	4	4	3	4	4	4	3	4	4	3	1	0	0	1	1	3	2	1	2
2	3	4	3	1	3	4	4	4	4	3	4	4	4	3	4	3	3	2	1	1	3	2	3	4	1	1	4	4	4	4	4	3	3	3	4	2	4	3	5	3	4	4	1	3	2	4	1	2	4
4	1	1	2	1	4	3	3	3	2	3	2	4	4	4	1	4	3	5	5	3	4	4	4	3	5	4	5	2	1	1	3	5	4	4	1	3	4	1	4	5	3	2	3	1	0	2	4	1	4
1	2	1	2	1	4	4	4	3	3	2	2	3	4	3	3	4	3	3	3	3	3	2	2	3	0	1	2	4	4	4	5	3	2	3	4	4	2	3	4	4	3	3	1	3	1	1	3	1	3
1	2	2	1	3	1	1	1	4	4	4	4	2	4	4	3	4	4	2	4	3	2	4	1	3	0	2	2	2	1	3	2	4	3	4	2	3	4	1	3	3	4	3	0	4	3	4	2	2	1
5	5	5	4	4	5	5	5	5	5	4	5	5	5	5	5	5	5	1	1	2	1	0	0	0	1	0	2	5	5	5	3	4	4	4	5	5	5	5	5	5	5	5	5	5	5	1	4	3	4
2	4	5	4	1	5	5	5	4	3	3	5	3	4	5	5	4	3	1	1	1	0	1	1	2	0	2	3	4	5	4	4	2	5	2	5	4	5	4	4	5	4	3	0	2	4	4	4	4	3
3	1	4	3	4	4	5	5	4	3	3	4	4	4	4	5	4	2	3	3	4	3	3	3	1	2	3	3	1	1	1	0	4	4	4	3	3	2	4	4	4	3	4	2	2	0	3	4	1	3
2	2	3	4	2	3	3	3	3	4	2	4	3	4	4	3	4	4	3	1	1	4	1	1	1	1	2	4	1	3	4	3	3	4	3	4	2	4	1	1	4	4	3	1	3	4	2	5	2	4
1	4	0	1	2	3	1	3	3	1	1	2	1	4	2	1	3	1	1	5	4	1	5	5	5	0	2	1	3	4	4	4	1	0	4	3	1	0	0	0	1	0	3	0	2	0	2	2	0	3
4	3	2	3	4	4	4	4	4	4	4	4	4	4	4	4	3	3	2	2	2	2	1	2	2	1	2	0	4	3	3	3	3	2	1	4	3	4	4	4	4	1	0	0	2	0	2	2	1	2
5	2	3	3	2	5	5	3	4	2	0	3	3	3	2	3	3	2	0	3	0	0	2	0	2	0	0	1	4	5	5	5	0	3	1	5	3	4	4	0	0	0	2	0	0	0	3	2	0	3
2	2	1	1	2	2	3	2	2	2	2	2	2	4	3	2	2	1	4	3	4	5	5	4	3	5	3	4	2	1	2	2	2	3	3	2	3	2	4	4	3	2	4	3	3	1	1	3	2	1
2	4	2	3	5	5	4	5	5	5	4	5	5	4	4	5	5	5	0	1	1	2	1	1	3	0	2	2	3	4	3	5	4	2	4	4	4	5	5	5	5	4	4	1	1	1	0	3	1	5
3	3	2	2	2	3	3	3	4	3	4	4	4	3	4	3	4	4	2	4	2	4	3	3	3	3	3	4	1	2	2	2	3	3	3	3	3	2	3	3	3	2	2	2	3	2	2	3	2	4
3	1	4	2	3	4	2	3	3	4	1	4	4	4	1	4	1	4	5	5	4	5	4	4	1	0	3	3	1	3	2	1	2	1	3	3	4	4	1	2	2	3	5	0	1	1	1	1	1	1
3	2	4	4	4	4	4	4	3	3	3	3	3	4	4	3	3	3	2	3	1	2	2	2	4	2	3	3	3	5	5	5	4	4	4	5	5	4	5	5	4	3	4	1	3	2	4	4	2	2
3	4	4	5	1	4	4	1	4	4	3	4	4	3	4	5	2	4	3	3	3	3	3	3	2	4	2	2	4	4	4	4	4	4	4	4	4	4	4	4	4	4	4	4	4	4	4	4	4	4
4	4	4	3	5	5	4	4	4	3	4	4	4	5	4	3	3	3	4	1	2	3	2	1	3	2	0	3	2	2	2	1	4	5	4	5	4	5	0	2	5	3	3	1	1	1	0	1	0	0
3	1	2	1	4	5	5	4	1	3	2	2	1	2	4	3	1	3	4	4	3	3	4	3	4	1	3	1	2	3	2	2	4	2	4	2	1	3	4	4	4	1	2	1	1	1	4	1	1	0
3	4	2	3	4	3	4	4	3	2	2	4	5	3	2	3	2	3	2	3	3	2	2	5	5	2	2	2	4	2	3	2	4	4	4	3	3	3	2	3	2	3	4	2	3	1	3	4	3	2
4	3	3	3	4	5	5	5	4	4	5	4	3	4	4	4	4	4	2	2	2	2	1	1	2	1	1	1	1	4	3	3	4	3	3	3	4	3	4	5	4	5	1	0	1	0	2	2	1	2
2	3	0	0	2	1	0	1	1	3	3	2	3	5	2	2	1	3	1	5	4	0	1	5	5	1	1	5	3	4	4	4	5	5	5	3	4	0	0	1	5	0	5	0	0	0	0	3	3	5
4	5	5	5	1	4	4	5	5	5	5	5	5	5	5	5	5	5	1	2	1	1	0	2	2	0	0	0	0	5	5	5	2	4	4	4	5	4	5	5	5	0	0	0	5	4	5	3	0	4
1	4	5	4	5	4	4	5	5	5	5	5	2	5	5	5	4	5	1	4	2	2	0	4	5	0	0	4	2	5	5	4	4	2	3	4	4	3	5	5	5	0	1	0	4	2	4	1	1	0
3	1	5	2	4	5	5	4	1	5	3	0	1	1	4	4	1	3	3	3	3	2	0	0	4	0	2	1	3	3	3	5	4	4	4	5	5	5	0	4	1	4	1	1	2	3	1	5	0	1
3	2	2	2	2	3	4	3	4	3	3	4	3	3	4	4	3	2	2	1	4	4	4	2	1	1	1	3	0	2	3	1	2	2	2	2	3	4	5	4	4	4	2	0	5	2	3	4	0	3
2	4	3	1	4	4	5	1	4	4	4	4	4	3	4	3	4	3	2	2	1	3	2	2	2	2	1	3	2	3	4	3	3	3	3	4	4	4	5	4	5	3	1	1	1	4	1	1	1	2
5	1	1	3	4	3	4	4	3	3	1	1	2	3	2	5	4	1	1	2	2	1	2	2	3	2	1	2	5	5	3	3	2	2	3	5	2	3	2	5	5	4	3	0	0	2	3	4	4	2
1	1	4	4	5	0	0	1	3	4	4	4	1	0	0	5	3	4	0	2	1	0	0	2	5	0	3	5	2	2	2	2	5	4	4	3	4	3	5	4	4	0	0	0	4	0	4	2	0	0
4	2	3	4	4	4	4	4	2	3	3	4	4	2	2	3	3	3	1	2	1	1	0	1	1	0	1	0	3	0	3	0	2	2	3	3	4	3	3	4	5	3	1	2	3	1	4	5	2	2
1	2	1	1	4	4	4	4	3	2	1	1	3	2	3	2	1	2	4	5	4	5	5	4	5	1	4	2	3	3	4	4	2	4	4	4	5	4	5	4	4	4	3	1	2	2	4	2	1	2
3	1	3	3	4	4	3	4	4	3	3	2	4	3	3	3	4	4	2	5	4	4	4	3	4	3	3	4	4	4	3	1	2	1	3	4	2	4	3	4	3	3	3	0	3	3	0	4	2	4
2	1	2	3	2	3	3	3	5	2	4	3	4	5	5	5	3	3	4	4	1	0	2	1	5	0	1	4	5	3	3	4	5	4	5	5	1	4	1	5	5	3	5	1	2	1	1	1	0	1
1	1	3	3	4	4	4	4	4	4	4	4	4	4	4	4	4	4	3	2	4	1	3	2	2	2	1	4	5	4	4	4	1	1	1	4	4	4	5	4	4	4	1	1	4	1	1	2	3	2
2	3	4	2	4	5	5	5	4	4	4	4	4	4	4	5	4	5	3	4	3	3	3	3	2	3	2	3	5	4	4	5	4	3	4	4	4	4	3	4	4	4	5	3	4	3	2	4	2	3
4	3	4	4	4	4	4	4	4	5	4	3	4	4	4	4	4	4	0	1	1	3	1	1	1	0	1	0	4	4	4	5	3	3	3	4	5	3	5	4	3	3	4	0	3	4	5	4	4	3
2	2	2	2	5	5	5	5	5	5	5	5	5	2	2	5	4	4	0	1	1	0	0	2	1	0	0	3	1	5	4	4	4	4	2	5	4	5	5	4	4	5	5	5	4	3	4	0	5	0
3	3	4	3	5	4	4	4	5	4	4	4	5	5	5	5	4	4	2	2	1	1	1	2	4	1	1	5	3	3	3	3	2	2	2	4	3	4	5	3	3	2	4	2	4	5	5	1	0	1
4	3	4	4	5	5	5	5	5	4	4	4	5	5	4	5	4	4	1	2	0	1	1	1	2	0	1	1	3	5	5	5	3	3	3	5	5	4	5	5	5	5	2	0	5	3	2	2	0	2
3	3	3	4	2	4	5	4	4	4	5	5	4	4	4	4	5	4	2	2	2	5	2	4	1	4	1	3	3	4	4	4	4	3	3	4	5	4	5	1	4	4	1	0	5	3	1	4	1	3
2	3	2	3	4	4	5	4	5	3	3	4	4	5	5	4	2	3	1	1	3	1	4	0	5	0	0	4	2	5	5	5	5	5	4	5	5	4	5	5	4	5	0	0	5	4	5	5	0	0
3	2	1	3	4	4	5	4	4	4	4	3	3	4	4	4	3	4	1	1	0	0	0	1	2	0	0	0	1	1	2	2	3	2	4	4	4	1	4	4	4	1	4	1	2	1	4	2	1	4
4	1	0	5	5	5	5	5	4	1	3	2	3	1	3	4	1	1	0	3	5	3	3	0	4	0	3	5	0	1	0	0	5	4	5	3	2	1	1	1	1	5	5	4	5	0	0	2	0	4
3	2	3	4	3	3	4	3	4	4	4	5	5	4	3	3	3	4	1	4	3	4	1	1	4	0	3	1	4	4	3	0	4	4	4	4	4	4	4	5	4	3	3	1	3	1	4	1	3	1
5	0	4	4	5	5	5	5	5	5	0	0	0	0	0	0	0	0	1	0	0	5	0	0	0	0	0	0	0	0	5	5	0	0	3	5	5	4	5	5	5	0	0	0	0	0	4	0	0	0
2	2	4	4	3	3	4	1	3	3	3	3	2	3	3	3	3	2	1	1	2	2	4	1	1	0	1	3	2	3	4	3	2	1	2	4	3	4	5	4	3	1	3	0	3	1	4	2	1	3
3	3	3	3	4	4	4	4	4	4	4	4	5	5	5	4	3	4	1	1	1	1	1	1	2	0	1	4	4	5	5	5	4	4	4	4	4	4	3	5	5	4	0	0	4	3	4	2	3	1
4	3	3	4	2	4	3	5	5	3	5	4	4	5	5	4	4	4	3	2	3	5	4	1	5	4	3	5	4	2	4	3	3	3	2	5	4	4	5	5	5	3	0	0	5	4	5	1	1	0
1	4	5	5	4	4	5	3	5	4	5	4	4	4	4	3	4	5	3	2	3	1	1	1	4	1	2	3	3	3	4	5	3	3	3	4	1	4	5	5	4	4	1	2	5	4	3	2	2	5
2	3	3	3	4	3	4	4	5	3	4	5	5	5	5	5	4	5	3	0	2	1	1	1	3	0	0	5	3	5	4	5	4	4	4	4	4	2	5	5	5	0	3	1	5	4	4	4	1	4
1	0	3	1	1	3	4	3	4	3	4	4	3	4	4	4	4	4	1	1	1	1	1	1	4	0	1	5	2	5	5	5	4	5	4	5	4	5	4	5	5	4	1	0	3	4	4	1	0	0
1	1	2	1	4	4	4	4	5	4	4	4	5	5	5	4	3	5	5	5	4	5	4	5	1	5	5	5	2	4	4	5	5	3	4	4	5	5	4	5	1	0	0	0	5	5	5	1	1	0
1	2	3	2	4	4	4	4	4	4	4	4	4	3	1	4	4	3	2	1	2	2	1	0	1	0	0	1	1	4	4	4	3	3	2	3	3	4	5	4	4	2	2	2	1	3	3	2	0	3
3	4	1	1	2	3	2	2	2	3	3	3	4	4	4	4	4	3	4	4	4	4	4	5	5	2	4	3	4	4	4	4	5	5	5	4	3	4	5	5	5	5	1	1	5	5	0	4	0	2
[truncated: 13 more columns]
